# Supplementary material for: Design, Synthesis, and Anti-Biofilm Activity of C-28 Modified Betulinic Acid Derivatives Targeting SarA in Drug-Resistant Staphylococcus aureus
Source: Microorganisms. 2026 Mar 3;14(3):574. doi: 10.3390/microorganisms14030574 (PMC13029524; doi:10.3390/microorganisms14030574)
Supplement: Supplementary file 1 [file microorganisms-14-00574-s001.zip]

Archive with 1 entries (1 files):
- microorganisms-4163834-supplementary.pdf
